# Supplementary material for: Highly-Oriented Polylactic Acid Fiber Reinforced Polycaprolactone Composite Produced by Infused Fiber Mat Process for 3D Printed Tissue Engineering Technology
Source: Polymers (Basel). 2025 Aug 5;17(15):2138. doi: 10.3390/polym17152138 (PMC12349036; doi:10.3390/polym17152138)
Supplement: Supplementary file 1 [file polymers-17-02138-s001.zip]

Archive with 1 entries (1 files):
- polymers-3713867-supplementary.pdf
